# Supplementary material for: Association among Autistic Traits, Treatment Intensity and Outcomes in Adolescents with Anorexia Nervosa: Preliminary Results
Source: J Clin Med. 2021 Aug 16;10(16):3605. doi: 10.3390/jcm10163605 (PMC8397224; doi:10.3390/jcm10163605)
Supplement: Supplementary file 1 [file jcm-10-03605-s001.zip]

Archive with 1 entries (1 files):
- jcm-1317244--supplementary.pdf
